# Supplementary material for: Computational Design of Radical Recognition Assay with the Possible Application of Cyclopropyl Vinyl Sulfides as Tunable Sensors
Source: Int J Mol Sci. 2021 Jul 16;22(14):7637. doi: 10.3390/ijms22147637 (PMC8306039; doi:10.3390/ijms22147637)
Supplement: Supplementary file 1 [file ijms-22-07637-s001.zip]

Archive with 1 entries (1 files):
- ijms-1268870-supplementary.pdf
